# Supplementary material for: Therapeutic Drug Monitoring of Anti-TNFα Inhibitors: A Matter of Cut-Off Ranges
Source: Pharmaceutics. 2023 Jun 27;15(7):1834. doi: 10.3390/pharmaceutics15071834 (PMC10386140; doi:10.3390/pharmaceutics15071834)
Supplement: Supplementary file 1 [file pharmaceutics-15-01834-s001.zip]

Archive with 1 entries (1 files):
- pharmaceutics-2454838-supplementary.pdf
